# Supplementary material for: Seroprevalence of SARS-CoV-2 IgG Antibodies and Factors Associated with SARS-CoV-2 IgG Neutralizing Activity among Primary Health Care Workers 6 Months after Vaccination Rollout in France
Source: Viruses. 2022 May 3;14(5):957. doi: 10.3390/v14050957 (PMC9148144; doi:10.3390/v14050957)
Supplement: Supplementary file 1 [file viruses-14-00957-s001.zip]

Archive with 1 entries (1 files):
- viruses-1687215-supplementary.pdf
